# Supplementary material for: DeepNGlyPred: A Deep Neural Network-Based Approach for Human N-Linked Glycosylation Site Prediction
Source: Molecules. 2021 Dec 2;26(23):7314. doi: 10.3390/molecules26237314 (PMC8658957; doi:10.3390/molecules26237314)
Supplement: Supplementary file 1 [file molecules-26-07314-s001.zip]

Archive with 1 entries (1 files):
- molecules-1466942-supplementary.pdf
